# Supplementary material for: Sturgeon Chondroitin Sulfate Restores the Balance of Gut Microbiota in Colorectal Cancer Bearing Mice
Source: Int J Mol Sci. 2022 Mar 28;23(7):3723. doi: 10.3390/ijms23073723 (PMC9040715; doi:10.3390/ijms23073723)
Supplement: Supplementary file 1 [file ijms-23-03723-s001.zip]

Archive with 1 entries (1 files):
- ijms-1592249-supplementary (1).pdf
